# Supplementary material for: 3D anthropometry of the nasolabial region in children aged 3 to 9 months as reference database for clinical assessment
Source: Sci Rep. 2025 Jul 28;15:27443. doi: 10.1038/s41598-025-11024-8 (PMC12304160; doi:10.1038/s41598-025-11024-8)
Supplement: Supplementary file 3 — Supplementary Material 3 [file 41598_2025_11024_MOESM3_ESM.xlsx]

## Sheet: overview_equations
code	Parameter	OBSERVED	OBSERVED	OBSERVED	OBSERVED	OBSERVED	OBSERVED	OBSERVED	OBSERVED	OBSERVED	PREDICTED	PREDICTED	PREDICTED	PREDICTED	PREDICTED	PREDICTED	PREDICTED	PREDICTED	PREDICTED
		Female	ENTER AGE (e.g. 3 months)	compute Female	Male	ENTER AGE (e.g. 3 months)	compute Male	Overall	ENTER AGE (e.g. 3 months)	compute Male/Female	Female	ENTER AGE (e.g. 3 months)	compute Female	Male	ENTER AGE (e.g. 3 months)	compute Male	Overall	ENTER AGE (e.g. 3 months)	compute Male/Female
01_imp_aci	Alar convexity index	y=1.1-0.00067x	3	1.09017	y=1.1-0.00092x	3	1.09724	y=1.1+0.00075x	3	1.10225	y=1.1-0.0017x	3	1.0949	y=1.1+0.0025x	3	1.1075	y=1.1-0.0008x	3	1.0976
02_imp_Cnbw	Caudal nasal base width	y=15-0.11x	3	14.67	y=18-0.39x	3	16.83	y=17-0.27x	3	16.19	y=17-0.32x	3	16.04	y=16-0.21x	3	15.37	y=17-0.26x	3	16.22
03_imp_Cmtnsi	Central mouth to nose symetry index	y=1-0.0026x	3	0.9922	y=1-0.00067x	3	0.99799	y=1-0.0015x	3	0.9955	y=0.99+0.0022x	3	0.9966	y=0.99+0.0042x	3	1.0026	y=0.99+0.0032x	3	0.9996
04_imp_ca	Columellar angle	y=86+x	3	89	y=91-0.24x	3	90.28	y=89+0.26x	3	89.78	y=86+0.71x	3	88.13	y=97+0.48x	3	98.44	y=87+0.6x	3	88.8
05_imp_cbsi	Columella base symetry index	y=0.79+0.058x	3	0.964	y=1+0.0018x	3	1.0054	y=0.93+0.025x	3	1.005	y=0.89+0.036x	3	0.998	y=0.88+0.033x	3	0.979	y=0.88+0.034x	3	0.982
06_imp_ci	Columella index	y=1.1+0.025x	3	1.175	y=1.3-0.018x	3	1.246	y=1.2-0.00022x	3	1.19934	y=1.2+0.0051x	3	1.2153	y=1.1+0.011x	3	1.133	y=1.1+0.0083x	3	1.1249
07_imp_cbw	Columellar base width	y=8.1-0.076x	3	7.872	y=8+0.12x	3	8.36	y=8+0.038x	3	8.114	y=7.4+0.14x	3	7.82	y=8.1+0.028x	3	8.184	y=7.7+0.081x	3	7.943
08_imp_DD	Dimple depth	y=0.52+0.066x	3	0.718	y=0.92-0.022x	3	0.854	y=0.76+0.14x	3	1.18	y=0.69+0.011x	3	0.723	y=0.67+0.021x	3	0.733	y=0.068+0.016x	3	0.116
09_imp_DI	Dimple index	y=1+0.0042x	3	1.0126	y=1-0.0016x	3	0.9952	y=1+0.00082x	3	1.00246	y=0.99+0.0073x	3	1.0119	y=0.98+0.0084x	3	1.0052	y=0.98+0.079x	3	1.217
10_imp_Enl	Effective nasal length	y=7.7+0.086x	3	7.958	y=8+0.08x	3	8.24	y=7.9+0.083x	3	8.149	y=7.5+0.093x	3	7.779	y=7.5+0.11x	3	7.83	y=7.5+0.1x	3	7.8
11_imp_hnci	Horizontal nasal convexity index	y=1.6-0.0073x	3	1.5781	y=1.5+0.013x	3	1.539	y=1.5+0.0045x	3	1.5135	y=1.5+0.0029x	3	1.5087	y=1.5+0.00077x	3	1.50231	1.5+0.0019x	3	1.5+0.0019*S13
13_imp_lmtnsi	Lateral mouth to nose symetry index	y=1+0.0019x	3	1.0057	y=1-0.0082x	3	0.9754	y=1-0.0045x	3	0.9865	y=0.98+0.0037x	3	0.9911	y=1+0.00057x	3	1.00171	y=0.99+0.0021x	3	0.9963
14_imp_Labtp	Left alar base to pronasale	y=18-0.041x	3	17.877	y=19+0.092x	3	19.276	y=19+0.04x	3	19.12	y=19+0.042x	3	19.126	y=19+0.079x	3	19.237	y=19+0.06x	3	19.18
15_imp_Lat	Left alar thickness	y=3.7+0.039x	3	3.817	y=3.7+0.086x	3	3.958	y=3.7+0.067x	3	3.901	y=3.7+0.045x	3	3.835	y=3.8+0.048x	3	3.944	y=3.8+0.046x	3	3.938
16_imp_Lci	Left columella index	y=1.1+0.02x	3	1.16	y=1.3-0.015x	3	1.255	y=1.2-510-4x	3	1.1985	y=1.2+0.0044x	3	1.2132	y=1.2+0.00021x	3	1.20063	y=1.2+0.0023x	3	1.2069
17_imp_Lcbw	Left columellar base width	y=4.3-0.12x	3	3.94	y=4+0.051x	3	4.153	y=4.1-0.017x	3	4.049	y=3.8+0.024x	3	3.872	y=3.4+0.1x	3	3.7	y=3.6+0.064x	3	3.792
18_imp_Ldvh	Left dry vermillion height	y=5+0.071x	3	5.213	y=6.1-0-0023x	3	-62.9	y=5.6+0.025x	3	5.675	y=5.1+0.14x	3	5.52	y=5.2+0.12x	3	5.56	y=5.1+0.13x	3	5.49
19_imp_Linc	Left inner nostril circumference	y=18+0.41x	3	19.23	y=22-0.29x	3	21.13	y=20-0.002x	3	19.994	y=19+0.082x	3	19.246	y=19+0.11x	3	19.33	y=19+0.094x	3	19.282
20_imp_Llcl	Left lateral columella length	y=4.1+0.29x	3	4.97	y=5.7-0.048x	3	5.556	y=5.1+0.09x	3	5.37	y=3.6+0.28x	3	4.44	y=4.7+0.13x	3	5.09	y=4.1+0.21x	3	4.73
21_imp_Llmtnd	Left lateral mouth to nose distance	y=20+0.12x	3	20.36	y=20+0.43x	3	21.29	y=20+0.33x	3	20.99	y=20+0.27x	3	20.81	y=20+0.41x	3	21.23	y=20+0.34x	3	21.02
22_imp_LLvvl	Left lateral volumetric vermillion length	18-0.58x	3	16.26	16+0.69x	3	18.07	y=17+0.17x	3	17.51	y=16+0.16x	3	16.48	y=17+0.28x	3	17.84	y=17+0.22x	3	17.66
23_imp_Lmsmtnd	Left median-sagittal mouth to nose distance	y=14-0.18x	3	13.46	y=15-0.18x	3	14.46	y=15-0.17x	3	14.49	y=14+0.005x	3	14.015	y=14+0.043x	3	14.129	y=14+0.024x	3	14.072
24_imp_Lnfw	Left nostril floor width	y=2.7-0.018x	3	2.646	y=4.7-0.28x	3	3.86	y=3.8-0.16x	3	3.32	y=4-0.16x	3	3.52	y=4.4-0.25x	3	3.65	y=4.2-0.2x	3	3.6
25_imp_LpbwV	Left philtrum base width (Volumetric)	y=4-0.0065x	3	3.9805	y=5.1-0.1x	3	4.8	y=4.6-0.062x	3	4.414	y=4+0.076x	3	4.228	y=3.2+0.2x	3	3.8	y=3.6+0.14x	3	4.02
26_imp_Lvc	Left vermillion convexity	y=3.4-0.019x	3	3.343	y=4.3-0.031x	3	4.207	y=3.8-0.015x	3	3.755	y=3.4+0.047x	3	3.541	y=3.4+0.074x	3	3.622	y=3.4+0.06x	3	3.58
27_imp_Lvh	Left vermillion height	y=7.2+0.23x	3	7.89	y=9.3-0.11x	3	8.97	y=8.4+0.032x	3	8.496	y=8.7+0.0092x	3	8.7276	y=8.6+0.023x	3	8.669	y=8.6+0.016x	3	8.648
28_imp_Lvi	Left vermillion index	y=1.1-0.0055x	3	1.0835	y=1.2-0.0035x	3	1.1895	y=1.1-0.003	3	1.091	y=1.1+0.0021x	3	1.1063	y=1.1+0.0032x	3	1.1096	y=1.1+0.002x	3	1.106
29_imp_Lvl	Left vermillion length	y=17+0.36x	3	18.08	y=18+0.58x	3	19.74	y=17+0.51x	3	18.53	y=16+1.5x	3	16	y=17+1.3x	3	20.9	y=19+0.089x	3	19.267
30_imp_Lvlcl	Left volumetric lateral columella length	y=4.6+0.47x	3	6.01	y=7.3-0.15x	3	6.85	y=6.2+0.11x	3	6.53	y=6.2+0.16x	3	6.68	y=6.3+0.05x	3	6.45	y=6.2+0.11x	3	6.53
31_imp_Lvvl	Left volumetric vermillion length	y=20+0.31x	3	20.93	y=21+0.58x	3	22.74	y=20+0.51x	3	21.53	y=21+0.32x	3	21.96	y=21+0.36x	3	22.08	y=21+0.34x	3	22.02
32_imp_Lwvh	Left wet vermillion height	y=3.3+0.038x	3	3.414	y=3.2-0.11x	3	2.87	y=3.3-0.049x	3	3.153	y=2.5+0.072x	3	2.716	y=2.6+0.034x	3	2.702	y=2.5+0.053x	3	2.659
33_imp_Mvh	Medial vermillion height	y=4.6+0.42x	3	5.86	y=7.2-0.17x	3	6.69	y=6.2+0.074x	3	6.422	y=5.8+0.042x	3	5.926	y=5.8+0.025x	3	5.875	y=5.8+0.033x	3	5.899
34_imp_Mdvh	Median dry vermillion height	y=2.4+0.24x	3	3.12	y=3.8-0.058x	3	3.626	y=3.2+0.063x	3	3.389	y=2.7+0.15x	3	3.15	y=3.3+0.048x	3	3.444	y=3+0.097x	3	3.291
35_imp_Mscl	Median sagittal columella length	y=4.4+0.26x	3	5.18	y=5.2+0.083x	3	5.449	y=4.8+0.26x	3	5.58	y=5+0.13x	3	5.39	y=5.6+0.058x	3	5.774	y=5.3+0.092x	3	5.576
36_imp_Mwvh	Median wet vermillion height	y=2.9+0.1x	3	3.2	y=3.5-0.11x	3	3.17	y=3.2-0.024x	3	3.128	y=2.2+0.13x	3	2.59	y=2.1+0.16x	3	2.58	y=2.2+0.15x	3	2.65
37_imp_Mtnsi	Mouth to nose symetry index	y=1-0.00061x	3	0.99817	y=1-0.0045x	3	0.9865	y=1-0.0031x	3	0.9907	y=1+0.0018x	3	1.0054	y=1+0.00085x	3	1.00255	y=1+0.0013x	3	1.0039
38_imp_Mw	Mouth width	y=29+0.061x	3	29.183	y=30+0.27x	3	30.81	y=30+0.21x	3	30.63	y=29+0.28x	3	29.84	y=29+0.2x	3	29.6	y=29+0.24x	3	29.72
39_imp_Naw	Nasal alar width	y=25+0.21x	3	25.63	y=28-0.074x	3	27.778	y=27+0.048x	3	27.144	y=25+0.14x	3	25.42	y=25+0.27x	3	25.81	y=25+0.21x	3	25.63
40_imp_Nbw	Nasal base width	y=25+0.076x	3	25.228	y=28-0.074x	3	27.778	y=27+0.014x	3	27.042	y=26+0.1x	3	26.3	y=25+0.26x	3	25.78	y=26+0.14x	3	26.42
41_imp_Nci	Nasal convexity index	y=1.5-0.0039x	3	1.4883	y=1.4+0.0028x	3	1.4084	y=1.4-6.710-7x	3	-26.31	y=1.4-0.00023x	3	1.39931	y=1.4+0.0015x	3	1.4045	y=1.4+0.00062x	3	1.40186
42_imp_Nh	Nasal height	y=20+0.27x	3	20.81	y=21+0.66x	3	22.98	y=21+0.5x	3	22.5	y=21+0.27x	3	21.81	y=21+0.37x	3	22.11	y=21+0.32x	3	21.96
43_imp_PbwV	Philtrum base width (Volumetric)	y=7.4+0.06x	3	7.58	y=11-0.32x	3	10.04	y=9.2-0.16x	3	8.72	y=7.8+0.11x	3	8.13	y=7.2+0.23x	3	7.89	y=7.5+0.17x	3	8.01
44_imp_Pl	Philtrum length	y=12-0-19x	3	-45	y=12-0.1x	3	11.7	y=12-0.14x	3	11.58	y=11-0.078x	3	10.766	y=11+0.037x	3	11.111	y=0.02x	3	0.06
45_imp_Pti	Philtrum taper index	y=0.9+0.027x	3	0.981	y=1.5-0.064x	3	1.308	y=1.2-0.026x	3	1.122	y=0.97+0.00089x	3	0.97267	y=0.93+0.0052x	3	0.9456	y=0.95+0.0031x	3	0.9593
46_imp_Rabtp	Right alar base to pronasale	y=17+0.2x	3	17.6	y=19+0.054x	3	19.162	y=18+0.11x	3	18.33	y=18+0.088x	3	18.264	y=18+0.1x	3	18.3	y=18+0.095x	3	18.285
47_imp_Rat	Right alar thickness	y=3.5+0.095x	3	3.785	y=3.2+0.21x	3	3.83	y=3.3+0.16x	3	3.78	y=3.3+0.14x	3	3.72	y=3.6+0.11x	3	3.93	y=3.5+0.12x	3	3.86
48_imp_Rci	Right columella index	y=1.1+0.029x	3	1.187	y=1.3-0.02x	3	1.24	y=1.2+5.110-5x	3	-8.69	y=1.2+0.0017x	3	1.2051	y=1.2+0.0038x	3	1.2114	y=1.2+0.0028x	3	1.2084
49_imp_Rcbw	Right columellar base width	y=3.8+0.041x	3	3.923	y=4.1+0.064x	3	4.292	y=3.9+0.055x	3	4.065	y=3+0.22x	3	3.66	y=2.7+0.26x	3	3.48	y=2.9+0.24x	3	3.62
50_imp_Rdvh	Right dry vermillion height	y=4.9+0.1x	3	5.2	y=6.1-0.089x	3	5.833	y=5.6-0.013x	3	5.561	y=5.1+0.11x	3	5.43	y=5+0.12x	3	5.36	y=5.1+0.11x	3	5.43
51_imp_Rinc	Right inner nostril circumference	y=18+0.31x	3	18.93	y=23-0.51x	3	21.47	y=21-0.17x	3	20.49	y=18+0.22x	3	18.66	y=18+0.26x	3	18.78	y=18+0.24x	3	18.72
52_imp_Rlcl	Right lateral columella length	y=3.7+0.36x	3	4.78	y=6.5-0.19x	3	5.93	y=5.3+0.039	3	5.417	y=4.2+0.23x	3	4.89	y=4.1+0.23x	3	4.79	y=4.1+0.23x	3	4.79
53_imp_Rlmtnd	Right lateral mouth to nose distance	y=21-0.078x	3	20.766	y=21+0.23x	3	21.69	y=21+0.1x	3	21.3	y=20+0.24x	3	20.72	y=20+0.31x	3	20.93	y=20+0.27x	3	20.81
54_imp_Rlvvl	Right lateral volumetric vermillion length	y=16+0.34x	3	17.02	y=15+0.77x	3	17.31	y=16+0.6x	3	17.8	y=15+0.6x	3	16.8	y=16+0.6x	3	17.8	y=15+0.6x	3	16.8
55_imp_Rmsmtnd	Right median-sagittal mouth to nose distance	y=14-0.18x	3	13.46	y=15-0.17x	3	14.49	y=15-0.17x	3	14.49	y=13+0.07x	3	13.21	y=13+0.08x	3	13.24	y=13+0.075x	3	13.225
56_imp_Rnfw.rds")	Right nostril floor width	y=2.9-0.094x	3	2.618	y=4.4-0.18x	3	3.86	y=3.6-0.13x	3	3.21	y=2.8-0.057x	3	2.629	y=3.2-0.095x	3	2.915	y=3-0.077x	3	2.769
57_imp_RpbwV	Right philtrum base width (Volumetric)	y=3.5+0.066x	3	3.698	y=5.5-0.22x	3	4.84	y=4.6-0.098x	3	4.306	y=3.6+0.11x	3	3.93	y=41.1+0.013x	3	41.139	y=3.8+0.063x	3	3.989
58_imp_Rvc	Right vermillion convexity	y=3.4+0.036x	3	3.508	y=3.6+0.076x	3	3.828	y=3.5+0.06x	3	3.68	y=3.2+0.082x	3	3.446	y=3.2+0.1x	3	3.5	y=3.2+0.091x	3	3.473
59_imp_Rvh	Right vermillion height	y=7.1+0.27x	3	7.91	y=9.4-0.16x	3	8.92	y=8.4+0.018x	3	8.454	y=8.4+0.067x	3	8.601	y=8.4+0.026x	3	8.478	y=8.4+0.047x	3	8.541
60_imp_Rvi	Right vermillion index	y=1.2-0.0086x	3	1.1742	y=1.1-0.00069x	3	1.09793	y=1.2-0.004x	3	1.188	y=1.1+0.0072x	3	1.1216	y=1.1+0.0063x	3	1.1189	y=1.1+0.0067x	3	1.1201
61_imp_Rvl	Right vermillion length	y=17+0.49x	3	18.47	y=18+0.5x	3	19.5	y=17+0.5x	3	18.5	y=17+0.46x	3	21.1	y=18+0.41x	3	21.5	y=17+0.43x	3	21.8
62_imp_Rvlcl	Right volumetric lateral columella length	y=3.8+0.66x	3	5.78	y=8.4-0.33x	3	7.41	y=6.5+0.08x	3	6.74	y=7+0.032x	3	7.096	y=7+0.037x	3	7.111	y=7+0.034x	3	7.102
63_imp_Rvvl	Right volumetric vermillion length	y=20+0.41x	3	21.23	y=21+0.56x	3	22.68	y=30+0.5x	3	31.5	y=21+0.13x	3	21.39	y=24+0.13x	3	24.39	y=22+0.13x	3	22.39
64_imp_Rwvh	Right wet vermillion height	y=3.2+0.042x	3	3.326	y=3.3-0.068x	3	3.096	y=3.3-0.023x	3	3.231	y=2.7+0.015x	3	2.745	y=2.8+0.0028x	3	2.8084	y=2.7+0.0075x	3	2.7225
65_imp_stmtni	Soft-tissue mouth to nose index	y=1.2-0.00057x	3	1.19829	y=1.1+0.013x	3	1.139	y=1.1+0.0077x	3	1.1231	y=1.2-0.0014x	3	1.1958	y=1.1+0.0027x	3	1.1081	y=1.2+710-4x	3	699.2
66_imp_Tlllle	Transverse lengths of the left lateral lip element	y=18-0.6x	3	16.2	y=15+0.66x	3	16.98	y=16+0.15x	3	16.45	y=17-051x	3	-136	y=16+0.26x	3	16.78	y=17-0.13x	3	16.61
67_imp_Tlrlle	Transverse lengths of the right lateral lip element	y=16+0.27x	3	16.81	y=15+0.65x	3	16.95	y=15+0.5x	3	16.5	y=17+0.18x	3	17.54	y=16+0.33x	3	16.99	y=16+0.31x	3	16.93
68_imp_ulh.rds	Upper lip height	y=14-0.0029x	3	13.9913	y=15-0.094x	3	14.718	y=15-0.055x	3	14.835	y=14+0.055x	3	14.165	y=14+0.16x	3	14.48	y=14+0.11x	3	14.33
69_imp_uli.rds	Upper lip index	y=1.2+0.019x	3	1.257	y=1.3-0.011x	3	1.267	y=1.3+0.0011x	3	1.3033	y=1.1+0.015x	3	1.145	y=1.2+0.0087x	3	1.2261	y=1.2+0.012x	3	1.236
70_imp_va.rds	Vermillion angle	y=110-2.4x	3	102.8	y=110-2.3x	3	103.1	y=110-2.3x	3	103.1	y=110-1.4x	3	105.8	y=110-0.27x	3	109.19	y=110-0.84x	3	107.48
71_imp_vi.rds	Vermillion index	y=1.2-0.0076x	3	1.1772	y=1.2-0.0021x	3	1.1937	y=1.2-0.0039x	3	1.1883	y=1.2-0.0042x	3	1.1874	y=1.2-0.0025x	3	1.1925	y=1.2-0.0033x	3	1.1901
72_imp_vhotlll	Vertical heights of the left lateral lip	y=11-0.11x	3	10.67	y=12-0.055x	3	11.835	y=11-0.077x	3	10.769	y=11+0.033x	3	11.099	y=11+0.079x	3	11.237	y=11+0.056x	3	11.168
73_imp_vhotlmlP	Vertical heights of the left medial lip (Philtrum)	y=12-0.033x	3	11.901	y=13-0.11x	3	12.67	y=12-0.078x	3	11.766	y=12+0.057x	3	12.171	y=12+0.078x	3	12.234	y=12+0.068x	3	12.204
74_imp_vhotlmlPV	Vertical heights of the left medial lip (Philtrum, Volumetric)	y=12-0.071x	3	11.787	y=14-0.18x	3	13.46	y=13-0.13x	3	12.61	y=12+0.097x	3	12.291	y=12+0.14x	3	12.42	y=12+0.12x	3	12.36
75_imp_vhotrll	Vertical heights of the right lateral lip	y=11-0.06x	3	10.82	y=12-0.12x	3	11.64	y=12-0.097x	3	11.709	y=11+0.024x	3	11.072	y=11+0.049x	3	11.147	y=11+0.037x	3	11.111
76_imp_vhotrmlP	Vertical heights of the right medial lip (Philtrum)	y=12-0.093x	3	11.721	y=13-0.14x	3	12.58	y=13-0.12x	3	12.64	y=11+0.19x	3	11.57	y=11+0.15x	3	11.45	y=11+0.17x	3	11.51
77_imp_vhotrmlPV	Vertical heights of the right medial lip (Philtrum, Volumetric)	y=13-0.08x	3	12.76	y=14-0.22x	3	13.34	y=14-0.16x	3	13.52	y=12+0.14x	3	12.42	y=12+0.04x	3	12.12	y=12+0.088x	3	12.264
78_imp_vnci	Vertical nasal convexity index	y=1.3-0.00053x	3	1.29841	y=1.3-0.0072x	3	1.2784	y=1.3-0.0045x	3	1.2865	y=1.3+0.0037x	3	1.3111	y=1.3+0.004x	3	1.312	y=1.3+0.0038x	3	1.3114
79_imp_vlnh	Volumetric lower nasal height	y=12+0.084x	3	12.252	y=13+0.066x	3	13.198	y=12+0.075x	3	12.225	y=12+0.15x	3	12.45	y=12+0.19x	3	12.57	y=12+0.17x	3	12.51
80_imp_vnh	Volumetric nasal height	y=27+0.32x	3	27.96	y=28+0.67x	3	30.01	y=27+0.53x	3	28.59	y=28+0.27x	3	28.81	y=29+0.22x	3	29.66	y=29+0.24x	3	29.72
81_imp_Vpl	Volumetric philtrum length	y=12-0.15x	3	11.55	y=113-0.13x	3	112.61	y=12-0.14x	3	11.58	y=11-0.01x	3	10.97	y=10+0.21x	3	10.63	y=11+0.1x	3	11.3
82_imp_vstnwl	Volumetric soft-tissue nasal width left	y=20-0.089x	3	19.733	y=21-0.14x	3	20.58	y=20+0.05x	3	20.15	y=20+0.11x	3	20.33	y=20+0.13x	3	20.39	y=20+0.12x	3	20.36
83_imp_vstnwr	Volumetric soft-tissue nasal width right	y=19+0.19x	3	19.57	y=21+0.11x	3	21.33	y=20+0.14x	3	20.42	y=20+0.056x	3	20.168	y=21+0.025x	3	21.075	y=21+0.04x	3	21.12
84_imp_vulh	Volumetric upper lip height	y=17+0.26x	3	17.78	y=20-0.29x	3	19.13	y=19-0.063x	3	18.811	y=18+0.033x	3	18.099	y=18+0.099x	3	18.297	y=18+0.066x	3	18.198
85_imp_vunh	Volumetric upper nasal height	y=15+0.24x	3	15.72	y=15+0.61x	3	16.83	y=15+0.46x	3	16.38	y=15+035x	3	120	y=15+0.39x	3	16.17	y=15+0.37x	3	16.11
